# Supplementary material for: Nutritional Strategies for Optimizing Health, Sports Performance, and Recovery for Female Athletes and Other Physically Active Women: A Systematic Review
Source: Nutr Rev. 2024 Jul 12;83(3):e1068–89. doi: 10.1093/nutrit/nuae082 (PMC11819490; doi:10.1093/nutrit/nuae082)
Supplement: nuae082_Supplementary_Data [file nuae082_supplementary_data.zip]

Archive with 10 entries (9 files):
- nuae082_Supplementary_Data/
- nuae082_Supplementary_Data/ReviewersComments.docx
- nuae082_Supplementary_Data/Supplementary reference list complete.docx
- nuae082_Supplementary_Data/SupplementaryMaterial S1_new.docx
- nuae082_Supplementary_Data/SupplementaryMaterialS2.docx
- nuae082_Supplementary_Data/SupplementaryMaterialS3_new.docx
- nuae082_Supplementary_Data/SupplementaryMaterialS4_new.docx
- nuae082_Supplementary_Data/SupplementaryMaterialS5_new.docx
- nuae082_Supplementary_Data/SupplementaryMaterialS6_new.docx
- nuae082_Supplementary_Data/SupplementaryMaterialS7_new.docx
